# Supplementary material for: RtcB2-PrfH Operon Protects E. coli ATCC25922 Strain from Colicin E3 Toxin
Source: Int J Mol Sci. 2022 Jun 9;23(12):6453. doi: 10.3390/ijms23126453 (PMC9223846; doi:10.3390/ijms23126453)
Supplement: Supplementary file 1 [file ijms-23-06453-s001.zip]

Archive with 1 entries (1 files):
- ijms-1715667-supplementary.pdf
